# Supplementary material for: Associations Between Using Chinese Herbal Medicine and Long-Term Outcome Among Pre-dialysis Diabetic Nephropathy Patients: A Retrospective Population-Based Cohort Study
Source: Front Pharmacol. 2021 Feb 18;12:616522. doi: 10.3389/fphar.2021.616522 (PMC7930622; doi:10.3389/fphar.2021.616522)
Supplement: Supplementary file 1 [file table1.xlsx]

## Sheet: default
CHM A	CHM B	Rule confidence	Rule prevalence(%)	Rule lift
Ji-Sheng-Shen-Qi-Wan	Rheum palmatum L. or Rheum tanguticum (Maxim. ex Regel) Balf. or Rheum officinale Baill.	36.7	7.2361	1.256
Ji-Sheng-Shen-Qi-Wan	Astragalus mongholicus Bunge or Astragalus membranaceus (Fisch.) Bge.	36.9	6.3549	1.2661
Poria cocos (Schw.) Wolf	Aconitum carmichaeli Debeaux	52.7	5.8973	5.1771
Aconitum carmichaeli Debx.	Poria cocos (Schw.) Wolf	57.9	5.8973	5.1771
Ji-Sheng-Shen-Qi-Wan	Salvia miltiorrhiza Bunge	36.9	5.1178	1.2652
Astragalus mongholicus Bunge or Astragalus membranaceus (Fisch.) Bge.	Angelica sinensis (Oliv.) Diels.	65.3	4.5585	3.7959
Ji-Sheng-Shen-Qi-Wan	Wu-Lin-San	48.9	4.2027	1.6762
Astragalus mongholicus Bunge or Astragalus membranaceus (Fisch.) Bge.	Codonopsis pilosula (Franch.) Nannf. or Codonopsis pilosula subsp. pilosula or Codonopsis pilosula subsp. tangshen (Oliv.) D.Y.Hong	45.7	3.7451	2.6546
Ji-Sheng-Shen-Qi-Wan	Zhu-Ling-Tang	33.3	3.1012	1.1402
Atractylodes macrocephala Koidz.	Poria cocos (Schw.) Wolf	30.4	3.1012	5.1485
Poria cocos (Schw.) Wolf	Atractylodes macrocephala Koidz.	52.4	3.1012	5.1485
Aconitum carmichaeli Debx.	Atractylodes macrocephala Koidz.	47.6	2.8131	4.2527
Poria cocos (Schw.) Wolf	Codonopsis pilosula (Franch.) Nannf. or Codonopsis pilosula subsp. pilosula or Codonopsis pilosula subsp. tangshen (Oliv.) D.Y.Hong	34.1	2.7961	3.3473
Aconitum carmichaeli Debx.	Codonopsis pilosula (Franch.) Nannf. or Codonopsis pilosula subsp. pilosula or Codonopsis pilosula subsp. tangshen (Oliv.) D.Y.Hong	32.9	2.6945	2.9372
Aconitum carmichaeli Debx.	Zingiber officinale Roscoe	63.4	2.5589	5.6726
Ji-Sheng-Shen-Qi-Wan	Ma-Zi-Ren-Wan	41.2	2.4064	1.4105
Rheum palmatum L.or Rheum tanguticum Maxim. ex Balf. or Rheum officinale Baill.	Jia-Wei-Xiao-Yao-San	47	2.3725	2.3796
Ji-Sheng-Shen-Qi-Wan	Imperata cylindrica (L.) P.Beauv.	35.5	2.3555	1.2151
Ji-Sheng-Shen-Qi-Wan	Jia-Wei-Xiao-Yao-San	46.3	2.3386	1.5869
Plantago asiatica L. or Plantago depressa Willd.	Achyranthes bidentata Blume	39.1	2.1861	3.1686
Ji-Sheng-Shen-Qi-Wan	Leonurus heterophyllus Sweet	43.3	2.0674	1.4825
Rheum palmatum L.or Rheum tanguticum Maxim. ex Balf. or Rheum officinale Baill.	Ma-Zi-Ren-Wan	33	1.9319	1.6737
Ji-Sheng-Shen-Qi-Wan	Equus asinus L.	57.3	1.8641	1.9633
Rheum palmatum L.or Rheum tanguticum Maxim. ex Balf. or Rheum officinale Baill.	Ba-Zheng-San	46.9	1.8133	2.3771
Rheum palmatum L.or Rheum tanguticum Maxim. ex Balf. or Rheum officinale Baill.	Qing-Xin-Lian-Zi-Yin	36.6	1.8133	1.8561
Poria cocos (Schw.) Wolf	Zingiber officinale Roscoe	43.3	1.7455	4.2492
Plantago asiatica L. or Plantago depressa Willd.	Bei-Xie-Fen-Qing-Yin	41.7	1.7116	3.383
Ji-Sheng-Shen-Qi-Wan	Zea mays L.	53.5	1.6946	1.8325
Angelica sinensis (Oliv.) Diels.	Phaseolus calcaratus Roxb. or Phaseolus angularis (Willd.) W.Wight	67.1	1.6607	9.6139
Astragalus mongholicus Bunge or Astragalus membranaceus (Fisch.) Bge.	Jia-Wei-Xiao-Yao-San	32.6	1.6438	1.8924
Astragalus mongholicus Bunge or Astragalus membranaceus (Fisch.) Bge.	Leonurus heterophyllus Sweet	34	1.6268	1.9792
Codonopsis pilosula (Franch.) Nannf. or Codonopsis pilosula Nannf. var. modeata (Nannf.) L. T. Shen or Codonopsis tangshen Oliv.	Paeonia lactiflora Pall.	45.1	1.6268	5.4951
Ji-Sheng-Shen-Qi-Wan	Bei-Xie-Fen-Qing-Yin	38	1.5591	1.3028
Plantago asiatica L. or Plantago depressa Willd.	Alisma plantago-aquatica L. or Alisma plantago-aquatica subsp. orientale (Sam.) Sam..	44.4	1.5591	3.6026
Aconitum carmichaeli Debx.	Paeonia lactiflora Pall.	42.3	1.5252	3.7778
Ji-Sheng-Shen-Qi-Wan	Dioscorea septemloba Thunb. or Dioscorea collettii var. hypoglauca (Palib.) S.J.Pei & C.T.Ting	43.1	1.4404	1.4786
Aconitum carmichaeli Debx.	Li-Zhong-Tang	77.3	1.4404	6.9089
Ji-Sheng-Shen-Qi-Wan	Eucommia ulmoides Oliv.	33.2	1.4235	1.1378
Atractylodes macrocephala Koidz.	Paeonia lactiflora Pall.	38	1.3726	6.4299
Ji-Sheng-Shen-Qi-Wan	Bu-Zhong-Yi-Qi-Tang	52.3	1.3557	1.7918
Ji-Sheng-Shen-Qi-Wan	Cuscuta chinensis Lam. or Cuscuta japonica Choisy	47.3	1.3218	1.62
Aconitum carmichaeli Debx.	Phaseolus calcaratus Roxb. or Phaseolus angularis (Willd.) W.Wight	53.4	1.3218	4.7767
Salvia miltiorrhiza Bge.	Forsythia suspensa (Thunb.) Vahl	52.8	1.2879	3.8074
Rheum palmatum L.or Rheum tanguticum Maxim. ex Balf. or Rheum officinale Baill.	Xue-Fu-Zhu-Yu-Tang	39	1.2879	1.9741
Ji-Sheng-Shen-Qi-Wan	Zhi-Gan-Cao-Tang	51	1.2879	1.7479
Jia-Wei-Xiao-Yao-San	Bu-Yang-Huan-Wu-Tang	69.4	1.271	13.751
Poria cocos (Schw.) Wolf	Paeonia lactiflora Pall.	35.2	1.271	3.4573
Astragalus mongholicus Bunge or Astragalus membranaceus (Fisch.) Bge.	Zingiber officinale Roscoe	30.7	1.2371	1.7832
Astragalus mongholicus Bunge or Astragalus membranaceus (Fisch.) Bge.	Typha angustifolia L. or Typha orientalis C.Presl	88	1.2371	5.1133
Rheum palmatum L.or Rheum tanguticum Maxim. ex Balf. or Rheum officinale Baill.	Equus asinus L.	37.5	1.2201	1.8995
Ji-Sheng-Shen-Qi-Wan	Benincasa hispida (Thunb.) Cogn.	54.2	1.2032	1.8573
Zhi-Bai-Di-Huang-Wan	Sheng-Mai-San	35	1.2032	5.2785
Zhi-Bai-Di-Huang-Wan	Yin-Chen-Wu-Ling-San	56.8	1.2032	8.5723
Ji-Sheng-Shen-Qi-Wan	Lonicera japonica Thunb.	50	1.1862	1.7134
Ji-Sheng-Shen-Qi-Wan	Phellodendron chinense C.K.Schneid. or Phellodendron amurense Rupr.	34.1	1.1862	1.1701
Rheum palmatum L.or Rheum tanguticum Maxim. ex Balf. or Rheum officinale Baill.	Lonicera japonica Thunb.	49.3	1.1693	2.4964
Astragalus mongholicus Bunge or Astragalus membranaceus (Fisch.) Bge.	Coptis chinensis Franch. or Coptis deltoidea C.Y.Cheng & P.K.Hsiao or Coptis teeta Wall.	46.3	1.1693	2.6923
Salvia miltiorrhiza Bge.	Panax notoginseng (Burkill) F.H.Chen	43.6	1.1523	3.1445
Rheum palmatum L.or Rheum tanguticum Maxim. ex Balf. or Rheum officinale Baill.	Bu-Zhong-Yi-Qi-Tang	44.4	1.1523	2.2512
Ji-Sheng-Shen-Qi-Wan	Morus alba L.	47.9	1.1354	1.64
Ji-Sheng-Shen-Qi-Wan	Sheng-Mai-San	33	1.1354	1.131
Astragalus mongholicus Bunge or Astragalus membranaceus (Fisch.) Bge.	Li-Zhong-Tang	60.9	1.1354	3.5411
Salvia miltiorrhiza Bge.	Morus alba L.	47.1	1.1185	3.4009
Rheum palmatum L.or Rheum tanguticum Maxim. ex Balf. or Rheum officinale Baill.	Citrus aurantium L.	68	1.1185	3.4464
Poria cocos (Schw.) Wolf	Dianthus superbus L. or Dianthus chinensis L.	68.8	1.1185	6.7503
Forsythia suspensa (Thunb.) Vahl.	Lonicera japonica Thunb.	47.1	1.1185	19.319
Lonicera japonica Thunb.	Forsythia suspensa (Thunb.) Vahl	45.8	1.1185	19.319
Zhi-Zhuo-Gu-Ben-Wan	Yin-Chen-Wu-Ling-San	52	1.1015	40.375
Zhi-Bai-Di-Huang-Wan	Zhi-Zhuo-Gu-Ben-Wan	85.5	1.1015	12.908
Yin-Chen-Wu-Ling-San	Zhi-Zhuo-Gu-Ben-Wan	85.5	1.1015	40.375
Rheum palmatum L.or Rheum tanguticum Maxim. ex Balf. or Rheum officinale Baill.	Zea mays L.	34.2	1.0846	1.7336
Rheum palmatum L.or Rheum tanguticum Maxim. ex Balf. or Rheum officinale Baill.	Hedyotis diffusa Willd.	78	1.0846	3.9534
Ji-Sheng-Shen-Qi-Wan	Tian-Ma-Gou-Teng-Yin	50	1.0846	1.7134
Ji-Sheng-Shen-Qi-Wan	Shen-Zhao-Tang	95.5	1.0846	3.2734
Zhi-Bai-Di-Huang-Wan	Alisma plantago-aquatica L. or Alisma plantago-aquatica subsp. orientale (Sam.) Sam..	30.9	1.0846	4.6661
Ji-Sheng-Shen-Qi-Wan	Forsythia suspensa (Thunb.) Vahl	43.8	1.0676	1.4992
Ji-Sheng-Shen-Qi-Wan	Spatholobus suberectus Dunn or Millettia dielseana Harms or Millettia reticulata Benth. or Mucuna birdwoodiana Tutcher	31.5	1.0676	1.0795
Ji-Sheng-Shen-Qi-Wan	Yang-Xin-Tang	69.2	1.0676	2.3724
Plantago asiatica L. or Plantago depressa Willd.	Sheng-Mai-San	31	1.0676	2.5156
Plantago asiatica L. or Plantago depressa Willd.	Yin-Chen-Wu-Ling-San	50.4	1.0676	4.0853
Ji-Sheng-Shen-Qi-Wan	Hedyotis diffusa Willd.	75.6	1.0507	2.591
Plantago asiatica L. or Plantago depressa Willd.	Clematis armandii Franch. or Clematis montana Buch.-Ham. ex DC.	92.5	1.0507	7.5009
Salvia miltiorrhiza Bunge	Qi-Ju-Di-Huang-Wan	43.3	1.0337	3.1209
Rheum palmatum L. or Rheum tanguticum (Maxim. ex Regel) Balf. or Rheum officinale Baill.	Morus alba L.	43.6	1.0337	2.207
Rheum palmatum L. or Rheum tanguticum (Maxim. ex Regel) Balf. or Rheum officinale Baill.	Spatholobus suberectus Dunn or Millettia dielseana Harms or Millettia reticulata Benth. or Mucuna birdwoodiana Tutcher	30.5	1.0337	1.5449
Poria cocos (Schw.) Wolf	Pulvis Talci	52.6	1.0337	5.1632
Astragalus mongholicus Bunge or Astragalus membranaceus (Fisch.) Bge.	Coix lacryma-jobi L.	37.7	1.0337	2.1891
Ligustrum lucidum W.T.Aiton	Eclipta prostrata (L.) L.	38.2	1.0168	23.012
Eclipta prostrata (L.) L.	Ligustrum lucidum W.T.Aiton	61.2	1.0168	23.012
Bei-Xie-Fen-Qing-Yin	Yin-Chen-Wu-Ling-San	48	1.0168	11.704
Morus alba L.	Lonicera japonica Thunb.	42.1	0.99983	17.763
Lonicera japonica Thunb.	Morus alba L.	42.1	0.99983	17.763
Alisma plantago-aquatica L. or Alisma plantago-aquatica subsp. orientale (Sam.) Sam..	Yin-Chen-Wu-Ling-San	46.4	0.98288	13.227
Sheng-Mai-San	Yin-Chen-Wu-Ling-San	46.4	0.98288	13.488
Poria cocos (Schw.) Wolf	Li-Zhong-Tang	52.7	0.98288	5.1771
Bei-Xie-Fen-Qing-Yin	Zhi-Zhuo-Gu-Ben-Wan	76.3	0.98288	18.609
Zhu-Ling-Tang	Zea mays L.	31	0.98288	3.3277
Aconitum carmichaeli Debeaux	Platycodon grandiflorus (Jacq.) A.DC.	53.7	0.98288	4.8016
Salvia miltiorrhiza Bunge	Tian-Wang-Bu-Xin-Dan	47.9	0.96594	3.4554
Salvia miltiorrhiza Bunge	Bu-Zhong-Yi-Qi-Tang	37.3	0.96594	2.6875
Salvia miltiorrhiza Bunge	Lonicera japonica Thunb.	40.7	0.96594	2.9371
Rheum palmatum L. or Rheum tanguticum (Maxim. ex Regel) Balf. or Rheum officinale Baill.	Citrus reticulata Blanco	42.9	0.96594	2.1708
Alisma plantago-aquatica L. or Alisma plantago-aquatica subsp. orientale (Sam.) Sam..	Zhi-Zhuo-Gu-Ben-Wan	75	0.96594	21.38
Ji-Sheng-Shen-Qi-Wan	Eclipta prostrata (L.) L.	36.3	0.96594	1.2441
Angelica sinensis (Oliv.) Diels.	Pulvis Talci	49.1	0.96594	7.0379
Angelica sinensis (Oliv.) Diels.	Li-Zhong-Tang	51.8	0.96594	7.4218
