# Supplementary material for: Associations Between Using Chinese Herbal Medicine and Long-Term Outcome Among Pre-dialysis Diabetic Nephropathy Patients: A Retrospective Population-Based Cohort Study
Source: Front Pharmacol. 2021 Feb 18;12:616522. doi: 10.3389/fphar.2021.616522 (PMC7930622; doi:10.3389/fphar.2021.616522)
Supplement: Supplementary file 2 [file table2.xlsx]

## Sheet: default
Cluster	CHM name	Prevalence	Degree centrality
1	Ji-Sheng-Shen-Qi-Wan	29.1815	29
1	Zhu-Ling-Tang	9.32045	2
1	Wu-Lin-San	8.59176	1
1	Imperata cylindrica (L.) P.Beauv.	6.64294	1
1	Eucommia ulmoides Oliv.	4.28741	1
1	Phellodendron chinense C.K.Schneid. or Phellodendron amurense Rupr.	3.47399	1
1	Dioscorea septemloba Thunb. or Dioscorea collettii var. hypoglauca (Palib.) S.J.Pei & C.T.Ting	3.33842	1
1	Zea mays L.	3.16895	3
1	Cuscuta chinensis Lam. or Cuscuta japonica Choisy	2.79614	1
1	Zhi-Gan-Cao-Tang	2.525	1
1	Benincasa hispida (Thunb.) Cogn.	2.21996	1
1	Tian-Ma-Gou-Teng-Yin	2.16912	1
1	Yang-Xin-Tang	1.54211	1
1	Shen-Zhao-Tang	1.1354	1
2	Astragalus mongholicus Bunge or Astragalus membranaceus (Fisch.) Bge.	17.2005	10
2	Aconitum carmichaeli Debeaux	11.1845	8
2	Poria cocos (Schw.) Wolf	10.1847	8
2	Codonopsis pilosula (Franch.) Nannf. or Codonopsis pilosula subsp. pilosula or Codonopsis pilosula subsp. tangshen (Oliv.) D.Y.Hong	8.202	4
2	Angelica sinensis (Oliv.) Diels.	6.98187	4
2	Atractylodes macrocephala Koidz.	5.91425	3
2	Leonurus heterophyllus Sweet	4.77885	2
2	Zingiber officinale Roscoe	4.03321	3
2	Paeonia lactiflora Pall.	3.60956	4
2	Coix lacryma-jobi L.	2.7453	1
2	Coptis chinensis Franch. or Coptis deltoidea C.Y.Cheng & P.K.Hsiao or Coptis teeta Wall.	2.525	1
2	Phaseolus calcaratus Roxb. or Phaseolus angularis (Willd.) W.Wight	2.47416	2
2	Pulvis Talci	1.96577	2
2	Li-Zhong-Tang	1.86409	4
2	Platycodon grandiflorus (Jacq.) A.DC.	1.8302	1
2	Dianthus superbus L. or Dianthus chinensis L.	1.62684	1
2	Typha angustifolia L. or Typha orientalis C.Presl	1.40654	1
3	Rheum palmatum L. or Rheum tanguticum (Maxim. ex Regel) Balf. or Rheum officinale Baill.	19.7424	15
3	Ma-Zi-Ren-Wan	5.84647	2
3	Qing-Xin-Lian-Zi-Yin	4.94831	1
3	Ba-Zheng-San	3.86375	1
3	Spatholobus suberectus Dunn or Millettia dielseana Harms or Millettia reticulata Benth. or Mucuna birdwoodiana Tutcher	3.38926	2
3	Xue-Fu-Zhu-Yu-Tang	3.30452	1
3	Equus asinus L.	3.25369	2
3	Citrus reticulata Blanco	2.25386	1
3	Citrus aurantium L.	1.64379	1
3	Hedyotis diffusa Willd.	1.38959	2
4	Plantago asiatica L. or Plantago depressa Willd.	12.3369	6
4	Zhi-Bai-Di-Huang-Wan	6.626	4
4	Achyranthes bidentata Blume	5.59227	1
4	Bei-Xie-Fen-Qing-Yin	4.101	4
4	Alisma plantago-aquatica L. or Alisma plantago-aquatica subsp. orientale (Sam.) Sam..	3.50788	4
4	Sheng-Mai-San	3.44009	4
4	Yin-Chen-Wu-Ling-San	2.11829	6
4	Zhi-Zhuo-Gu-Ben-Wan	1.28792	4
4	Clematis armandii Franch. or Clematis montana Buch.-Ham. ex DC.	1.1354	1
5	Salvia miltiorrhiza Bunge	13.8621	8
5	Panax notoginseng (Burkill) F.H.Chen	2.64362	1
5	Bu-Zhong-Yi-Qi-Tang	2.59278	3
5	Forsythia suspensa (Thunb.) Vahl	2.44026	3
5	Qi-Ju-Di-Huang-Wan	2.38943	1
5	Lonicera japonica Thunb.	2.37248	5
5	Morus alba L.	2.37248	4
5	Tian-Wang-Bu-Xin-Dan	2.01661	1
6	Eclipta prostrata (L.) L.	2.66057	2
6	Ligustrum lucidum W.T.Aiton	1.66074	1
7	Jia-Wei-Xiao-Yao-San	5.04999	4
7	Bu-Yang-Huan-Wu-Tang	1.8302	1
